# Supplementary material for: Boosting Hydrogen Photogeneration via Controlled CdS Nucleation on PEI-Modified Graphene Surfaces
Source: Molecules. 2026 Jun 2;31(11):1920. doi: 10.3390/molecules31111920 (PMC13258516; doi:10.3390/molecules31111920)
Supplement: Supplementary file 1 [file molecules-31-01920-s001.zip]

Archive with 1 entries (1 files):
- molecules-4322880-supplementary.pdf
